# Supplementary material for: The role of P2Y12 in the kinetics of microglial self-renewal and maturation in the adult visual cortex in vivo
Source: eLife. 2021 Jul 12;10:e61173. doi: 10.7554/eLife.61173 (PMC8341987; doi:10.7554/eLife.61173)
Supplement: Figure 5—source code 1. [file elife-61173-fig5-code1.zip]

Archive with 1 entries (1 files):
- Source Code  Figure 5 Source Data File 1.docx
